# Supplementary material for: Users’ Perceptions of Access to and Quality of Public Health Services in Brazil: A Cross-Sectional Study in Metropolitan Rio de Janeiro, Including Pharmaceutical Services
Source: Int J Environ Res Public Health. 2025 Jun 19;22(6):967. doi: 10.3390/ijerph22060967 (PMC12193424; doi:10.3390/ijerph22060967)
Supplement: Supplementary file 1 [file ijerph-22-00967-s001.zip]

Archive with 1 entries (1 files):
- ijerph-3609841-supplementary.pdf
